# Supplementary material for: Cytosolic Ascorbate Peroxidases Plays a Critical Role in Photosynthesis by Modulating Reactive Oxygen Species Level in Stomatal Guard Cell
Source: Front Plant Sci. 2020 May 7;11:446. doi: 10.3389/fpls.2020.00446 (PMC7221183; doi:10.3389/fpls.2020.00446)
Supplement: Supplementary file 2 [file Data_Sheet_1.xlsx]

## Sheet: Supplementary Table 1
	Supplementary Table 1 List of primers used for real time in the study.
	GeneID	Primer	Sequence
	DQ116411	GhUB7S	GAAGGCATTCCACCTGACCAAC
		GhUB7AS	CTTGACCTTCTTCTTCTTGTGCTTG
	Gh_A05G0863	GhAPX1S2	GCCGTTGAGATTACTGGTGGA
		GhAPX1AS2	GACCCATTTGAGCACTAAACACC
	Gh_D08G2093	GhAPX8RTS1	CGTGGCTTTCCTATCTTCATTTC
		GhAPX8RTAs2	TCCTCGCTAACGGTTGGGTAA
	Gh_D08G2095	GhAPX10RTS2	GCCAACGACACACAGATGTTTTAG
		GhAPX10RTAS2	AACGGATAACAAGTTTCAACACAA
	Gh_D08G2094	GhAPX9RTS2	CTGAGGGTCGTCTTCCCAATGC
		GhAPX9RTAS2	CGGAAATCTCCCCAAATAAAACCAC

## Sheet: Supplementary Table 2
	Supplementary Table 2 The concentration of glucose, fructose and sucrose in fibers collected at morning (AM) and afternoon (PM).
			AM				PM
			Glucose (mg g-1 FW)	Fructose (mg g-1 FW)	Sucrose(mg g-1 FW)		Glucose (mg g-1 FW)	Fructose(mg g-1 FW)	Sucrose (mg g-1 FW)
	Fiber	WT	26.86 ± 0.91	17.77 ± 0.69	17.55 ± 1.86		25.57 ± 0.97	19.30 ± 1.80	8.47 ± 0.75
		IAO24	20.97 ± 0.82**	15.91 ± 0.73*	8.15 ± 0.68**		20.61 ± 0.80**	18.25 ± 0.71	4.96 ± 0.41**
		IAO167	18.67 ± 0.66**	12.24 ± 0.40**	14.12 ± 0.51*		20.68 ± 0.63*	17.76 ± 0.61	5.65 ± 0.73**
	Note: * indicates significant difference using Duncan’s multiple comparisons, (*, P < 0.05; **, P < 0.01). Each sample has 6 biological repeats.
